# Supplementary material for: Analysis of Immune Cell Infiltration Distribution and Prognostic Value in Obstructive Colorectal Cancer
Source: Biomedicines. 2025 Oct 23;13(11):2596. doi: 10.3390/biomedicines13112596 (PMC12650382; doi:10.3390/biomedicines13112596)
Supplement: Supplementary file 1 [file biomedicines-13-02596-s001.zip]

Archive with 1 entries (1 files):
- Table_S1-S9.pdf
